# Supplementary material for: Impact of Long‐Term Drainage on Carbon Fluxes in the High‐Latitude Permafrost Region
Source: Glob Chang Biol. 2025 Jul 15;31(7):e70346. doi: 10.1111/gcb.70346 (PMC12261280; doi:10.1111/gcb.70346)
Supplement: Supplementary file 1 — Data S1. [file GCB-31-e70346-s001.zip]

Archive with 2 entries (2 files):
- Supplementary(1).tex
- Suppplementary.pdf
