# Supplementary material for: Impact of Long‐Term Drainage on Carbon Fluxes in the High‐Latitude Permafrost Region
Source: Glob Chang Biol. 2025 Jul 15;31(7):e70346. doi: 10.1111/gcb.70346 (PMC12261280; doi:10.1111/gcb.70346)
Supplement: Supplementary file 1 — Data S1. [file GCB-31-e70346-s001.zip › Supplementary(1).tex]

\documentclass[bg, manuscript]{copernicus}

\usepackage{graphicx}
\usepackage{cleveref}
\usepackage{caption}
\usepackage{subcaption}
\usepackage{multirow}
\usepackage{float} % For the [H] placement specifier
\usepackage{array} % For defining new column types
\usepackage{placeins}
\usepackage{setspace}
%\usepackage{lineno}
\usepackage{multirow}
%\modulolinenumbers[1]  % Set to number every line
\begin{document}

Time series of \chem{CH_{4}} fluxes measured at the two towers are shown in Fig. \ref{fig:GFTech_CH4} (a) and (b) for drained and control sites, respectively. Here, red colors represent data from closed path (CP) analyzers, light grey color is for gap filled using annual mean course (AMC), and dark grey representes gapfilled values from the XGBoost machine learning model (XGB),

\makeatletter
\renewcommand{\thefigure}{S\@arabic\c@figure}
\makeatother
\setcounter{figure}{0}
\begin{figure}[H]
    \centering
    \includegraphics[width=0.5\textwidth]{figures/Figure_S1.png}
    \hfill
    \caption{30-min averaged $\mathrm{CH_{4}}$ fluxes with different gap filling (GF) techniques represented with different colors for (a) Drained, and (b) Control Sites. Here, CP is data measured by the Closed Path instrument, AMC is gapfilled data using the annual mean course, and XGB is gapfilled data produced by the XGBoost machine learning model.}
   \label{fig:GFTech_CH4}
\end{figure}
\FloatBarrier


\clearpage
Seasonal flux budgets of both sites for all data years 2013-2021. 


\begin{figure}[H]
 \centering
    \includegraphics[width=0.8\textwidth]{figures/Figure_S2.png}
    \hfill
    \caption{Net seasonal budget of Gross Primary Production (GPP) for all data years of both control and drained sites. The uncertainties are represented as vertical bars for each seasonal flux value.}
   \label{fig:Seas_Budg_GPP}
\end{figure}

\begin{figure}[H]
 \centering
    \includegraphics[width=0.8\textwidth]{figures/Figure_S3.png}
    \hfill
    \caption{Net seasonal budget of ecosystem respiration (Reco) for all data years of both control and drained sites. The uncertainties are represented as vertical bars for each seasonal flux value.}
   \label{fig:Seas_Budg_Reco}
\end{figure}

\begin{figure}[H]
 \centering
    \includegraphics[width=0.8\textwidth]{figures/Figure_S4.png}
    \hfill
    \caption{Net seasonal budget of \chem{CH_{4}} fluxes for all data years of both control and drained sites. The uncertainties are represented as vertical bars for each seasonal flux value.}
   \label{fig:Seas_Budg_CH4}
\end{figure}


\FloatBarrier

\clearpage
Changes in greenness index captured from LandSat imagery between 2003 and 2022 during months July and August shown in Fig \ref{fig:ChangeGreenness} (Nitze and Grosse 2016; Nitze et al., 2024).


\begin{figure}[H]
 \centering
    \includegraphics[width=0.8\textwidth]{figures/Figure_S5.png}
    \hfill
    \caption{Spatially variable greenness trend from Landsat imagery between 2003 and 2022 during July and August. Green colors in this map indicate increased greenness while purple and white indicates decreased and no change over time, respectively. The drainage ditch was represented with blue color around the drained site represented by an orange solid circle, whereas the control tower was represented with a blue square.}
   \label{fig:ChangeGreenness}
\end{figure}

\FloatBarrier


\renewcommand{\thetable}{S\arabic{table}}

\begin{table}[H]
\centering
\caption{Details of the gap filling algorithms; XGB and AMC methods. Here, c and d subscripts denote as control and drained site.}
\begin{tabular}{>{\centering\arraybackslash}p{2cm} >{\centering\arraybackslash}p{2.0cm} >{\centering\arraybackslash}p{6.0cm} >{\centering\arraybackslash}p{4.0cm}}
\hline
Gap Filling Type & Gap Filled Variable & Predictors & RMSE\\
\hline
XGB & \chem{CO_{2_d}} & \chem{CO_{2_c}}, Tair, Rg, VPD, year, month, day, hour &  1.12 $\mathrm{gC m^{-2} d^{-1}}$ \\
XGB & \chem{CO_{2_c}} & \chem{CO_{2_d}}, Tair, Rg, VPD, year, month, day, hour, &  0.8 $\mathrm{gC m^{-2} d^{-1}}$ \\
XGB & \chem{CH_{4_d}} & \chem{CH_{4_c}}, $T_{s-8_d}$,Tair, Rg, year, month, day, hour, $T_{s-32_d}$, $SWC_16_{d}$ &  0.018 $\mathrm{gC m^{-2} d^{-1}}$ \\
XGB & \chem{CH_{4_c}} & \chem{CH_{4_d}}, $T_{s-8_c}$,Tair, Rg, year, month, day, hour, $T_{s-32_c}$, $SWC_16_{c}$ &  0.015 $\mathrm{gC m^{-2} d^{-1}}$ \\
XGB & $T_{s-8_d}$ & $T_{s-8_c}$, Tair, Rg, VPD, year & 0.71 \textdegree C \\ 
XGB & $T_{s-8_c}$ & $T_{s-8_d}$, Tair, Rg, VPD, year & 0.71 \textdegree C \\ 
XGB & $T_{s-16_d}$ & $T_{s-16_c}$, Tair, Rg, VPD, year & 0.61 \textdegree C\\ 
XGB & $T_{s-16_c}$ & $T_{s-16_d}$, Tair, Rg, VPD, year & 0.53  \textdegree C\\ 
XGB & $T_{s-32_d}$ & $T_{s-32_c}$, Tair, Rg, VPD, year & 0.54  \textdegree C\\ 
XGB & $T_{s-32_c}$ &  $T_{s-32_d}$, Tair, Rg, VPD, year & 0.44  \textdegree C\\ 
XGB & $SWC_{16-d}$ & $SWC_{c}$, Tair, Rg, VPD, year & 0.10  \\ 
XGB & $SWC_{16-c}$ & $SWC_{d}$, Tair, Rg, VPD, year & 0.29  \\ \hline
 & & & \\ 
AMC & \chem{CO_{2_d}} & - & 1.325 $\mathrm{gC m^{-2} d^{-1}}$ \\ 
AMC & \chem{CO_{2_c}} & - & 1.14 $\mathrm{gC m^{-2} d^{-1}}$ \\ 
AMC & \chem{CH_{4_d}} & - & 0.017 $\mathrm{gC m^{-2} d^{-1}}$ \\ 
AMC & \chem{CH_{4_c}} & - & 0.017 $\mathrm{gC m^{-2} d^{-1}}$ \\ 
AMC & $T_{s-8_d}$ & - & 2.697 \textdegree C \\ 
AMC & $T_{s-8_c}$ & - & 2.888 \textdegree C \\ 
AMC & $T_{s-16_d}$ & - & 2.899 \textdegree C\\ 
AMC & $T_{s-16_c}$ & - & 3.021  \textdegree C\\ 
AMC & $T_{s-32_d}$ & - & 3.346  \textdegree C\\ 
AMC & $T_{s-32_c}$ & - & 3.269  \textdegree C\\ 
AMC & $SWC_{16-d}$ & - & 0.09  \\ 
AMC & $SWC_{16-c}$ & - & 0.09 \\
\hline
\end{tabular}
\label{table:appendGap}
\end{table}

\FloatBarrier


\begin{table}[H]
\centering
\caption{AIC values for the linear and non-linear regressions, here, first AIC values are for linear and second are for non-linear regressions. \vspace{1em}}
\begin{tabular}{>{\centering\arraybackslash}p{2.2cm} |>{\centering\arraybackslash}p{1.5cm} 
>{\centering\arraybackslash}p{1.5cm} 
>{\centering\arraybackslash}p{1.5cm}
>{\centering\arraybackslash}p{1.5cm} | 
>{\centering\arraybackslash}p{1.5cm} 
>{\centering\arraybackslash}p{1.5cm} 
>{\centering\arraybackslash}p{1.5cm} 
>{\centering\arraybackslash}p{1.5cm} }
\hline
& \multicolumn{4}{c}{Drained} & \multicolumn{4}{c}{Control} \vspace{1em} \\ 
\hline
\multirow{2}{5em}{Regressions }  & Growing & Fall  & Snow Cover & Spring & Growing & Fall  & Snow Cover & Spring  \\
\hline
\chem{CO_{2}} $\sim$ $\mathrm{T_{air}}$ & 36.4, 36.4 & 14.3, 15 & -68.9, -69.9 & 5.8, 6.1 & 28.8, 28.3 & 10.6, 12.98 & -91.5, -91.4 & 8.54, 8.54 \\
\chem{CO_{2}} $\sim$ $\mathrm{T_{s-8}}$ & 33.6, 33.6 & 12.8, 13.9 &  -81.5, -83.3 & 7.7, 7.8 & 32, 32 & 12.3, 13.9 & -116.5, -125.2 & - , - \\
\chem{CO_{2}} $\sim$ $\mathrm{R_{g}}$ & 34.04, 34.2 & 8.5, 7.2 & -59.4, -59.4 & 7.63, 7.65 & 29.02, 29.2 & -0.5, -3.96 & -97.1, -98.8 & 8.2, 8.03 \\
\chem{CO_{2}} $\sim$ $\mathrm{SWC_{16}}$ & 36.4, 36.4 & 15.9, 16.1 & -, - & 7.6, 7.6 & 31.6, 31.4 & 16.1, 16.1 & -, - & 8.3, 8.2 \\
\chem{CH_{4}} $\sim$ $\mathrm{T_{s-8}}$ & 118.5, 118.3 & 114.9, 115.1 & 270.7, 264.2 & 29.6, 30.7 & 124.3, 124.8 & 128.3, 124.7 & 268.1, 250.7 & 40.7, 40.4 \\
\chem{CH_{4}} $\sim$ $\mathrm{T_{s-16}}$ & 112.4, 112.6 & 112.9, 112.6 & 267.5, 259.5 & 30.3, 32.2 & 115.8, 114.3 & 125.5, 120.5 & 261.9, 240.5 & 41.1, 42.9 \\
\chem{CH_{4}} $\sim$ $\mathrm{Prcp}$ & 116.1, 115.0 & 124.2, 122.9 & 227.2, 223.4 & 36.0, 37.0 & 126.9, 126.0 & 142.3, 141.5 & 258.1, 252.3 & 52.6, 52.6 \\
\chem{CH_{4}} $\sim$ $\mathrm{SWC_{16}}$ & 107.0, 107.1 & 113.8, 109.3 & -, - & 33.8, 34.4 & 116.1, 114.1 & 134.7, 133.6 & -, - & 45.4, 46.2 \\
\hline
\end{tabular}
\label{table:AICvalues}
\end{table}


\begin{table}[H]
\centering
\caption{Used fitting functions for environmental controls and \chem{CO_{2}} fluxes for both drained and control sites. \vspace{1em}}
\begin{tabular}{>{\centering\arraybackslash}p{2.25cm} |>{\centering\arraybackslash}p{2.5cm} |
>{\centering\arraybackslash}p{4.5cm} 
>{\centering\arraybackslash}p{4.5cm} }
\hline
\multirow{2}{3em}{} & \multirow{2}{3em}{Seasons} &  \multicolumn{2}{c}{Equations}   \\ 

 &  & Drained & Control  \\
\hline
\multirow{4}{6em}{\chem{CO_{2}} $\sim$ $\mathrm{T_{air}}$} & Growing & $-2.14-0.045*\mathrm{T_{air}}$ & $-1.383-0.106*\mathrm{T_{air}}$ \\
 & Fall & $0.465-0.016*\mathrm{T_{air}}$ & $0.363-0.025*\mathrm{T_{air}}$ \\
 & Snow Cover & $0.448*1.33^{(\mathrm{T_{air}}-10)/10}$ & $0.147+0.001*\mathrm{T_{air}}$ \\
 & Spring & $-0.161+0.059*\mathrm{T_{air}}$ & $0.185-0.01*\mathrm{T_{air}}$ \\
\hline 
\multirow{4}{6em}{\chem{CO_{2}} $\sim$ $\mathrm{T_{s-8}}$} &
Growing & $-3.942+0.268*\mathrm{T_{s-8}}$ & $-2.598-0.034*\mathrm{T_{s-8}}$ \\
 & Fall & $0.55-0.081*\mathrm{T_{s-8}}$ & $0.385-0.084*\mathrm{T_{s-8}}$ \\
 & Snow Cover & $0.92*2.749^{(\mathrm{T_{s-8}}-10)/10}$ &
 $0.966*3.185^{(\mathrm{T_{s-8}}-10)/10}$ \\
 & Spring & $0.392-0.029*\mathrm{T_{s-8}}$ & $0.115-0.258*\mathrm{T_{s-8}}$ \\
\hline 
\multirow{4}{6em}{\chem{CO_{2}} $\sim$ $\mathrm{R_{g}}$} & 
Growing & $-1.085-0.008*\mathrm{R_{g}}$ & $-1.28-0.007*\mathrm{R_{g}}$ \\
 & Fall & $-0.019*e^{0.026*\mathrm{R_{g}}}+0.647$ & 
 $-0.05*e^{0.02*\mathrm{R_{g}}}+0.643$ \\
 &Snow Cover & $0.186+0.00007*\mathrm{R_{g}}$ &
 $0.156*e^{-0.005*\mathrm{R_{g}}}$ \\
 & Spring  & $1.027-0.003*\mathrm{R_{g}}$ &
 $0.926-0.003*\mathrm{R_{g}}$ \\
\hline 
\multirow{4}{6em}{\chem{CO_{2}} $\sim$ $\mathrm{SWC_{16}}$}  & 
Growing & $-2.016-1.202*\mathrm{SWC_{16}}$ & $-2.053-1.135*\mathrm{SWC_{16}}$ \\
 & Fall & $0.17+0.501*\mathrm{SWC_{16}}$ & $0.487-0.289*\mathrm{SWC_{16}}$ \\ 
 & Snow Cover &  ----  &
  ---- \\
 & Spring & $0.46-0.46*\mathrm{SWC_{16}}$ & 
 $0.299-1.536*\mathrm{SWC_{16}}$ \\
\hline
\end{tabular}
\label{table:FittingFuncsforCO2}
\end{table}


\begin{table}[H]
\centering
\caption{Used fitting functions for environmental controls and \chem{CH_{4}} fluxes for both drained and control sites. \vspace{1em}}
\begin{tabular}{>{\centering\arraybackslash}p{2.25cm} |>{\centering\arraybackslash}p{2.5cm} |
>{\centering\arraybackslash}p{4.5cm} 
>{\centering\arraybackslash}p{4.5cm} }
\hline
\multirow{2}{3em}{} & \multirow{2}{3em}{Seasons} &  \multicolumn{2}{c}{Equations}   \\ 

 &  & Drained & Control  \\
\hline
\multirow{4}{6em}{\chem{CH_{4}} $\sim$ $\mathrm{T_{s-8}}$} & Growing & $5.69+3.02*\mathrm{T_{s-8}}$ & $18.52+8.551*\mathrm{T_{s-8}}$ \\
 & Fall & $11.7+2.71*\mathrm{T_{s-8}}$ & $255.61*13.1^{(\mathrm{T_{s-8}}-10)/10}$ \\
 & Snow Cover & $25.24*3.06^{(\mathrm{T_{s-8}}-10)/10}$ & $37.26+3.021^{(\mathrm{T_{s-8}}-10)/10}$ \\
 & Spring & $2.162+1.889*\mathrm{T_{s-8}}$ & $16.09+8.33*\mathrm{T_{s-8}}$ \\
\hline 
\multirow{4}{6em}{\chem{CH_{4}} $\sim$ $\mathrm{T_{s-16}}$} &
Growing & $8.06+6.13*\mathrm{T_{s-16}}$ & $44.17*\mathrm{T_{s-16}}^{0.325}$ \\
 & Fall & $10.79+5.51*\mathrm{T_{s-16}}$ & $2187.7*128.7^{(\mathrm{T_{s-16}}-10)/10}$  \\
 & Snow Cover & $28.01*3.37^{(\mathrm{T_{s-16}}-10)/10}$ &
 $38.98*3.239^{(\mathrm{T_{s-16}}-10)/10}$ \\
 & Spring & $5.84+3.4*\mathrm{T_{s-16}}$ & $25.3+11.00*\mathrm{T_{s-16}}$ \\
\hline 
\multirow{4}{6em}{\chem{CH_{4}} $\sim$ $\mathrm{Prcp}$} & 
Growing & $19.888*\mathrm{Prcp}^{0.398}$ & $47.2*\mathrm{Prcp}^{0.258}$ \\
 & Fall & $16.78*\mathrm{Prcp}^{0.282}$ & 
 $27.59*\mathrm{Prcp}^{0.263}$ \\
 &Snow Cover & $2.369*e^{0.92*\mathrm{Prcp}}$ &
 $2.817*e^{0.851*\mathrm{Prcp}}$ \\
 & Spring  & $3.042+2.1*\mathrm{Prcp}$ &
 $15.13+4.308*\mathrm{Prcp}$ \\
\hline 
\multirow{4}{6em}{\chem{CH_{4}} $\sim$ $\mathrm{SWC_{16}}$}  & 
Growing & $-24.34+76.39*\mathrm{SWC_{16}}$ & $7.915+e^{3.013\mathrm{SWC_{16}}}$ \\
 & Fall & $1.05*e^{4.633*\mathrm{SWC_{16}}}$ & $5.499*e^{2.684*\mathrm{SWC_{16}}}$ \\ 
 & Snow Cover &  ----  &
  ---- \\
 & Spring & $1.394-12.795*\mathrm{SWC_{16}}$ & 
 $2.18+109.6*\mathrm{SWC_{16}}$ \\
\hline
\end{tabular}
\label{table:FittingFuncsforCH4}
\end{table}


\FloatBarrier


\end{document}
